# Supplementary material for: Diagnostic Application of Volatile Organic Compounds as Potential Biomarkers for Detecting Digestive Neoplasia: A Systematic Review
Source: Diagnostics (Basel). 2021 Dec 9;11(12):2317. doi: 10.3390/diagnostics11122317 (PMC8700395; doi:10.3390/diagnostics11122317)
Supplement: Supplementary file 1 [file diagnostics-11-02317-s001.zip]

Archive with 1 entries (1 files):
- diagnostics-1468598-supplementary.pdf
